# Supplementary material for: Bioactive PEEK: Surface Enrichment of Vitronectin-Derived Adhesive Peptides
Source: Biomolecules. 2023 Jan 28;13(2):246. doi: 10.3390/biom13020246 (PMC9953662; doi:10.3390/biom13020246)
Supplement: Supplementary file 1 [file biomolecules-13-00246-s001.zip]

Archive with 1 entries (1 files):
- biomolecules-2067901-supplementary.pdf
